# Supplementary material for: Massive Mitochondrial Gene Transfer in a Parasitic Flowering Plant Clade
Source: PLoS Genet. 2013 Feb 14;9(2):e1003265. doi: 10.1371/journal.pgen.1003265 (PMC3573108; doi:10.1371/journal.pgen.1003265)
Supplement: Table S2 — Estimated gene copy number for Rafflesia cantleyi, Rafflesia tuan-mudae, and Sapria himalayana. The Illumina genomic DNA reads from R. cantleyi, R. tuan-mudae, and S. himalayana were mapped onto the 38 mitochondrial genes, 14 genes of plastid origin, and 1,305 nuclear genes from R. cantleyi and R. tuan-mudae. Illumina reads that mapped onto each gene were then summed and further normalized to reads per base pair. (XLS) [file pgen.1003265.s006.xls]

## Sheet: Sheet1
Table S2. Estimated gene copy number for Rafflesia cantleyi, Rafflesia tuan-mudae, and Sapria himalayana.
Gene	Estimated gene copy number
	Rafflesia cantleyi	Rafflesia tuan-mudae	Sapria himalayana
Genes of mitochondrial origin (38 total; this study)
atp1 (HGT)	4.1	5.398	4.245
atp4 (HGT)	3.06	4.699	2.848
atp6	2.796	4.879	3.196
atp8	3.258	4.126	3.529
atp9 (HGT)	–	–	3.039
atp9 (VGT)	3.911	4.039	2.337
ccmB (VGT)	3.492	4.281	2.728
ccmC	3.22	4.167	2.821
ccmFC (VGT)	2.695	–	3.775
ccmFN (VGT)	3.294	4.052	2.84
cob (HGT)	–	–	2.547
cob (VGT)	3.707	5.622	2.019
cox1 (HGT)	3.35	6.024	2.05
cox1 (HGT)	–	–	2.598
cox2	4.098	5.446	2.982
cox2 (HGT)	–	–	2.751
cox3 (HGT)	–	–	2.094
cox3 (VGT)	2.889	–	2.383
matR (VGT)	3.487	3.543	2.006
nad1	2.997	3.938	2.992
nad2 (VGT)	2.921	3.853	2.415
nad3	2.786	3.657	4.195
nad4 (VGT)	2.898	4.489	2.689
nad4L	2.749	3.81	2.768
nad5 (VGT)	4.007	5.707	3.363
nad6 (VGT)	3.704	4.836	4.417
nad9 (VGT)	4.239	7.981	4.252
rpl2 (HGT)	3.06	3.448	5.515
rpl5 (HGT)	–	–	2.58
rpl5 (VGT)	2.697	3.809	2.003
rpl16 (VGT)	3.566	4.62	2.847
rps1 (HGT)	1.642	2.069	2.007
rps3 (VGT)	1.923	4.177	2.751
rps4 (HGT)	3.092	3.689	–
rps4 (VGT)	2.689	3.735	3.246
rps7 (HGT)	3.632	5.02	3.333
rps12	3.04	4.093	4.795
rps13 (HGT)	–	–	2.54
rps14 (HGT)	–	–	3.132
rps19	–	–	5.595
rrn5	2.857	5.516	3.955
rrn18 (VGT)	7.495	8.121	3.668
rrn26	5.779	9.437	5.429
sdh3 (HGT)	–	–	2.85
sdh4 (HGT)	–	–	3.204
sdh4	2.309	–	3.241
Genes of plastid origin (14 total; this study)
atpA (HGT)	–	5.54	3.682
atpB (HGT)	–	–	2.482
atpI (HGT)	–	–	2.129
ndhB (HGT)	–	–	2.371
psaB (HGT)	–	–	3.252
psbA (HGT)	–	–	3.025
psbC (HGT)	–	–	2.351
psbD (HGT)	–	–	5.565
rbcL (HGT)	–	–	3.415
rpoC1 (HGT)	–	–	2.929
rpoC2 (HGT)	–	–	3.381
rps12 (HGT)	–	–	3.057
rrn16 (HGT)	–	–	2.719
rrn23 (HGT)	–	–	3.187
Nuclear genes from Rafflesia tuan-mudae (2 total) [1]
Rafflesia tuan-mudae EMBRYO DEFECTIVE 2765 (EMB2765), exon 9 (GenBank #: FJ669823)	0.028	0.008	0.001
Rafflesia tuan-mudae PHYTOCHROME C (PHYC) (GenBank #: FJ669928)	0.001	0.067	0.007
Nuclear genes from Rafflesia cantleyi (1,303 total) [2]
R_cantleyi@352699	0.001	0.068	0.005
R_cantleyi@352678	0.011	0.064	0.042
R_cantleyi@352677	0.04	0.028	0.006
R_cantleyi@352669	0.043	0.046	0.003
R_cantleyi@352667	0.026	0.018	0.04
R_cantleyi@352639	0.006	0.018	0.009
R_cantleyi@352634	0.022	0.04	0.016
R_cantleyi@352598	0.02	0.036	0.011
R_cantleyi@352586	0.007	0.043	0.007
R_cantleyi@352568	0.033	0.04	0.008
R_cantleyi@352542	0.015	0.054	0.01
R_cantleyi@352534	0.014	0.127	0.028
R_cantleyi@352531	0.044	0.053	0.011
R_cantleyi@352503	0.02	0.01	0.008
R_cantleyi@352502	0.027	0.086	0.009
R_cantleyi@352484	0.03	0.044	0.002
R_cantleyi@352464	0.036	0.048	0.036
R_cantleyi@352463	0.017	0.093	0.035
R_cantleyi@352456	0.021	0.021	0.003
R_cantleyi@352442	0.006	0.039	0.014
R_cantleyi@352429	0.035	0.018	0.009
R_cantleyi@352428	0.009	0.042	0.015
R_cantleyi@352424	0.01	0.078	0.002
R_cantleyi@352405	0.023	0.019	0.002
R_cantleyi@352396	0.027	0.05	0.02
R_cantleyi@352394	0.043	0.087	0.022
R_cantleyi@352390	0.026	0.049	0.052
R_cantleyi@352382	0.042	0.081	0.036
R_cantleyi@352371	0.038	0.257	0.106
R_cantleyi@352356	0.014	0.054	0.017
R_cantleyi@352347	0.004	0.074	0.004
R_cantleyi@352332	0.018	0.027	0.004
R_cantleyi@352329	0.01	0.097	0.035
R_cantleyi@352320	0.025	0.052	0.002
R_cantleyi@352307	0.035	0.025	0.045
R_cantleyi@352281	0.002	0.028	0.008
R_cantleyi@352263	0.018	0.084	0.008
R_cantleyi@352252	0.035	0.058	0.037
R_cantleyi@352241	0.004	0.089	0.038
R_cantleyi@352236	0.013	0.035	0.014
R_cantleyi@352223	0.058	0.058	0.015
R_cantleyi@352180	0.057	0.082	0.013
R_cantleyi@352177	0.007	0.027	0.015
R_cantleyi@352172	0.01	0.056	0.003
R_cantleyi@352168	0.027	0.027	0.027
R_cantleyi@352161	0.018	0.075	0.009
R_cantleyi@352154	0.032	0.042	0.025
R_cantleyi@352129	0.009	0.042	0.009
R_cantleyi@352120	0.005	0.034	0.005
R_cantleyi@352089	0.012	0.054	0.038
R_cantleyi@351980	0.034	0.032	0.004
R_cantleyi@351973	0.012	0.143	0.059
R_cantleyi@351959	0.022	0.028	0.013
R_cantleyi@351936	0.004	0.144	0.024
R_cantleyi@351933	0.017	0.076	0.119
R_cantleyi@351927	0.026	0.044	0.003
R_cantleyi@351926	0.026	0.01	0.015
R_cantleyi@351921	0.019	0.019	0.017
R_cantleyi@351895	0.019	0.058	0.048
R_cantleyi@351893	0.014	0.117	0.009
R_cantleyi@351871	0.005	0.034	0.021
R_cantleyi@351852	0.038	0.043	0.014
R_cantleyi@351846	0.008	0.022	0.01
R_cantleyi@351840	0.02	0.069	0.081
R_cantleyi@351836	0.018	0.053	0.043
R_cantleyi@351824	0.036	0.055	0.017
R_cantleyi@351823	0.007	0.067	0.012
R_cantleyi@351819	0.067	0.094	0.002
R_cantleyi@351816	0.024	0.056	0.012
R_cantleyi@351783	0.019	0.066	0.033
R_cantleyi@351766	0.013	0.019	0.042
R_cantleyi@351741	0.014	0.039	0.006
R_cantleyi@351734	0.033	0.043	0.022
R_cantleyi@351733	0.027	0.018	0.027
R_cantleyi@351723	0.021	0.028	0.021
R_cantleyi@351680	0.006	0.046	0.011
R_cantleyi@351650	0.01	0.038	0.001
R_cantleyi@351638	0.01	0.144	0.087
R_cantleyi@351630	0.034	0.028	0.068
R_cantleyi@351621	0.008	0.029	0.015
R_cantleyi@351619	0.016	0.059	0.034
R_cantleyi@351600	0.026	0.035	0.011
R_cantleyi@351592	0.018	0.109	0.027
R_cantleyi@351566	0.044	0.081	0.015
R_cantleyi@351539	0.005	0.036	0.032
R_cantleyi@351533	0.02	0.025	0.008
R_cantleyi@351494	0.009	0.116	0.012
R_cantleyi@351486	0.017	0.011	0.002
R_cantleyi@351479	0.021	0.059	0.034
R_cantleyi@351472	0.012	0.043	0.037
R_cantleyi@351462	0.057	0.011	0.006
R_cantleyi@351451	0.047	0.035	0.001
R_cantleyi@351448	0.02	0.061	0.014
R_cantleyi@351445	0.011	0.06	0.011
R_cantleyi@351434	0.006	0.087	0.004
R_cantleyi@351416	0.035	0.056	0.012
R_cantleyi@351409	0.008	0.158	0.006
R_cantleyi@351388	0.007	0.113	0.02
R_cantleyi@351363	0.022	0.088	0.001
R_cantleyi@351356	0.02	0.025	0.064
R_cantleyi@351350	0.021	0.173	0.012
R_cantleyi@351347	0.005	0.08	0.048
R_cantleyi@351310	0.013	0.093	0.017
R_cantleyi@351300	0.029	0.059	0.03
R_cantleyi@351291	0.021	0.013	0.032
R_cantleyi@351290	0.006	0.009	0.012
R_cantleyi@351283	0.02	0.068	0.031
R_cantleyi@351270	0.018	0.039	0.009
R_cantleyi@351260	0.026	0.047	0.03
R_cantleyi@351245	0.029	0.085	0.009
R_cantleyi@351218	0.02	0.071	0.061
R_cantleyi@351211	0.033	0.04	0.005
R_cantleyi@351204	0.032	0.02	0.004
R_cantleyi@351188	0.013	0.119	0.009
R_cantleyi@351169	0.049	0.02	0.012
R_cantleyi@351164	0.045	0.038	0.012
R_cantleyi@351151	0.015	0.079	0.004
R_cantleyi@351127	0.021	0.015	0.015
R_cantleyi@351123	0.021	0.077	0.01
R_cantleyi@351119	0.035	0.038	0.005
R_cantleyi@351115	0.026	0.051	0.103
R_cantleyi@351103	0.013	0.051	0.046
R_cantleyi@351101	0.033	0.066	0.056
R_cantleyi@351087	0.012	0.037	0.021
R_cantleyi@351079	0.028	0.052	0.002
R_cantleyi@351071	0.015	0.086	0.039
R_cantleyi@351068	0.029	0.053	0.021
R_cantleyi@351064	0.054	0.065	0.025
R_cantleyi@351063	0.038	0.063	0.005
R_cantleyi@351049	0.014	0.084	0.011
R_cantleyi@351041	0.044	0.054	0.025
R_cantleyi@351038	0.032	0.085	0.007
R_cantleyi@351017	0.032	0.112	0.011
R_cantleyi@351016	0.04	0.069	0.025
R_cantleyi@350991	0.04	0.08	0.004
R_cantleyi@350977	0.043	0.056	0.023
R_cantleyi@350954	0.023	0.088	0.046
R_cantleyi@350919	0.011	0.072	0.015
R_cantleyi@350906	0.051	0.085	0.022
R_cantleyi@350841	0.036	0.05	0.045
R_cantleyi@350838	0.002	0.032	0.016
R_cantleyi@350830	0.037	0.09	0.022
R_cantleyi@350783	0.007	0.027	0.017
R_cantleyi@350774	0.003	0.045	0.01
R_cantleyi@350772	0.039	0.037	0.009
R_cantleyi@350749	0.037	0.047	0.023
R_cantleyi@350748	0.005	0.018	0.016
R_cantleyi@350744	0.007	0.06	0.014
R_cantleyi@350727	0.019	0.041	0.006
R_cantleyi@350721	0.005	0.029	0.007
R_cantleyi@350703	0.015	0.064	0.021
R_cantleyi@350697	0.024	0.066	0.011
R_cantleyi@350694	0.005	0.012	0.004
R_cantleyi@350677	0.045	0.047	0.014
R_cantleyi@350639	0.003	0.065	0.027
R_cantleyi@350622	0.012	0.032	0.022
R_cantleyi@350606	0.011	0.077	0.022
R_cantleyi@350602	0.027	0.072	0.024
R_cantleyi@350598	0.037	0.039	0.004
R_cantleyi@350596	0.009	0.041	0.005
R_cantleyi@350595	0.011	0.039	0.024
R_cantleyi@350579	0.034	0.156	0.001
R_cantleyi@350565	0.012	0.028	0.002
R_cantleyi@350544	0.044	0.112	0.003
R_cantleyi@350537	0.007	0.077	0.092
R_cantleyi@350513	0.019	0.046	0.002
R_cantleyi@350489	0.033	0.034	0.027
R_cantleyi@350452	0.045	0.041	0.011
R_cantleyi@350447	0.004	0.054	0.072
R_cantleyi@350412	0.025	0.057	0.001
R_cantleyi@350410	0.02	0.044	0.025
R_cantleyi@350408	0.015	0.036	0.023
R_cantleyi@350398	0.039	0.136	0.008
R_cantleyi@350394	0.003	0.014	0.004
R_cantleyi@350392	0.008	0.148	0.013
R_cantleyi@350370	0.008	0.054	0.029
R_cantleyi@350349	0.025	0.029	0.009
R_cantleyi@350336	0.014	0.064	0.021
R_cantleyi@350331	0.036	0.111	0.004
R_cantleyi@350320	0.006	0.042	0.067
R_cantleyi@350314	0.045	0.021	0.009
R_cantleyi@350306	0.038	0.138	0.006
R_cantleyi@350290	0.012	0.05	0.007
R_cantleyi@350272	0.002	0.009	0.08
R_cantleyi@350238	0.015	0.047	0.017
R_cantleyi@350203	0.005	0.242	0.012
R_cantleyi@350201	0.009	0.015	0.012
R_cantleyi@350198	0.002	0.029	0.002
R_cantleyi@350187	0.008	0.143	0.008
R_cantleyi@350185	0.074	0.12	0.005
R_cantleyi@350176	0.026	0.045	0.049
R_cantleyi@350161	0.002	0.035	0.013
R_cantleyi@350158	0.038	0.08	0.018
R_cantleyi@350155	0.016	0.042	0.009
R_cantleyi@350151	0.003	0.056	0.013
R_cantleyi@350147	0.021	0.012	0.004
R_cantleyi@350135	0.042	0.035	0.035
R_cantleyi@350128	0.029	0.035	0.019
R_cantleyi@350123	0.025	0.044	0.011
R_cantleyi@350122	0.019	0.043	0.015
R_cantleyi@350117	0.015	0.145	0.017
R_cantleyi@350107	0.004	0.078	0.011
R_cantleyi@350086	0.013	0.054	0.022
R_cantleyi@350083	0.029	0.07	0.013
R_cantleyi@350082	0.024	0.068	0.043
R_cantleyi@350081	0.016	0.032	0.024
R_cantleyi@350064	0.009	0.06	0.03
R_cantleyi@350063	0.013	0.016	0.076
R_cantleyi@349976	0.02	0.035	0.015
R_cantleyi@349969	0.048	0.013	0.013
R_cantleyi@349968	0.008	0.069	0.026
R_cantleyi@349960	0.041	0.025	0.017
R_cantleyi@349936	0.011	0.067	0.003
R_cantleyi@349930	0.017	0.025	0.004
R_cantleyi@349923	0.016	0.071	0.005
R_cantleyi@349921	0.014	0.017	0.026
R_cantleyi@349915	0.042	0.064	0.004
R_cantleyi@349895	0.039	0.044	0.004
R_cantleyi@349887	0.032	0.09	0.008
R_cantleyi@349880	0.017	0.04	0.01
R_cantleyi@349879	0.04	0.083	0.027
R_cantleyi@349864	0.012	0.052	0.012
R_cantleyi@349863	0.013	0.108	0.004
R_cantleyi@349852	0.017	0.067	0.015
R_cantleyi@349843	0.014	0.087	0.014
R_cantleyi@349817	0.004	0.074	0.011
R_cantleyi@349813	0.037	0.064	0.027
R_cantleyi@349809	0.015	0.062	0.044
R_cantleyi@349790	0.055	0.061	0.011
R_cantleyi@349784	0.009	0.023	0.014
R_cantleyi@349757	0.014	0.117	0.041
R_cantleyi@349751	0.024	0.037	0.013
R_cantleyi@349744	0.019	0.067	0.005
R_cantleyi@349726	0.055	0.035	0.012
R_cantleyi@349717	0.01	0.062	0.01
R_cantleyi@349713	0.003	0.051	0.018
R_cantleyi@349704	0.018	0.065	0.012
R_cantleyi@349702	0.024	0.067	0.008
R_cantleyi@349682	0.038	0.053	0.015
R_cantleyi@349676	0.019	0.037	0.022
R_cantleyi@349601	0.039	0.099	0.013
R_cantleyi@349597	0.02	0.046	0.007
R_cantleyi@349590	0.024	0.021	0.006
R_cantleyi@349587	0.006	0.025	0.007
R_cantleyi@349583	0.038	0.005	0.009
R_cantleyi@349579	0.031	0.032	0.01
R_cantleyi@349563	0.004	0.002	0.011
R_cantleyi@349561	0.03	0.055	0.025
R_cantleyi@349560	0.024	0.057	0.024
R_cantleyi@349543	0.006	0.043	0.006
R_cantleyi@349538	0.029	0.054	0.027
R_cantleyi@349536	0.042	0.053	0.018
R_cantleyi@349535	0.024	0.048	0.019
R_cantleyi@349532	0.029	0.022	0.007
R_cantleyi@349526	0.005	0.091	0.021
R_cantleyi@349461	0.025	0.045	0.012
R_cantleyi@349438	0.009	0.034	0.017
R_cantleyi@349435	0.008	0.016	0.024
R_cantleyi@349412	0.008	0.079	0.016
R_cantleyi@349409	0.039	0.107	0.011
R_cantleyi@349374	0.014	0.094	0.011
R_cantleyi@349365	0.031	0.165	0.012
R_cantleyi@349361	0.021	0.041	0.002
R_cantleyi@349348	0.011	0.034	0.011
R_cantleyi@349347	0.029	0.058	0.04
R_cantleyi@349334	0.018	0.043	0.007
R_cantleyi@349319	0.015	0.062	0.038
R_cantleyi@349291	0.017	0.071	0.028
R_cantleyi@349279	0.024	0.079	0.009
R_cantleyi@349256	0.016	0.032	0.035
R_cantleyi@349220	0.011	0.045	0.024
R_cantleyi@349212	0.041	0.036	0.004
R_cantleyi@349210	0.019	0.041	0.037
R_cantleyi@349182	0.009	0.268	0.021
R_cantleyi@349144	0.004	0.079	0.001
R_cantleyi@349138	0.002	0.034	0.008
R_cantleyi@349127	0.006	0.034	0.001
R_cantleyi@349118	0.036	0.131	0.03
R_cantleyi@349106	0.027	0.005	0.027
R_cantleyi@349087	0.051	0.03	0.03
R_cantleyi@349082	0.008	0.01	0.037
R_cantleyi@349079	0.021	0.03	0.016
R_cantleyi@349071	0.006	0.096	0.015
R_cantleyi@349066	0.01	0.006	0.016
R_cantleyi@349060	0.014	0.094	0.002
R_cantleyi@349059	0.01	0.12	0.038
R_cantleyi@349052	0.015	0.04	0.038
R_cantleyi@349046	0.046	0.087	0.019
R_cantleyi@349040	0.014	0.053	0.008
R_cantleyi@349039	0.042	0.052	0.01
R_cantleyi@349030	0.013	0.087	0.055
R_cantleyi@349027	0.033	0.073	0.027
R_cantleyi@349024	0.017	0.035	0.027
R_cantleyi@349013	0.016	0.022	0.008
R_cantleyi@348997	0.016	0.03	0.001
R_cantleyi@348979	0.011	0.145	0.005
R_cantleyi@348976	0.004	0.041	0.002
R_cantleyi@348971	0.024	0.08	0.034
R_cantleyi@348960	0.012	0.044	0.012
R_cantleyi@348953	0.02	0.045	0.035
R_cantleyi@348923	0.076	0.228	0.1
R_cantleyi@348915	0.017	0.113	0.01
R_cantleyi@348894	0.026	0.042	0.004
R_cantleyi@348890	0.059	0.076	0.002
R_cantleyi@348883	0.01	0.012	0.005
R_cantleyi@348881	0.024	0.062	0.001
R_cantleyi@348872	0.009	0.068	0.016
R_cantleyi@348859	0.043	0.109	0.008
R_cantleyi@348834	0.046	0.128	0.033
R_cantleyi@348821	0.038	0.249	0.004
R_cantleyi@348814	0.012	0.045	0.009
R_cantleyi@348805	0.028	0.037	0.009
R_cantleyi@348784	0.026	0.058	0.042
R_cantleyi@348782	0.04	0.043	0.006
R_cantleyi@348774	0.009	0.094	0.049
R_cantleyi@348773	0.043	0.034	0.009
R_cantleyi@348743	0.014	0.112	0.022
R_cantleyi@348732	0.011	0.096	0.02
R_cantleyi@348726	0.014	0.04	0.004
R_cantleyi@348725	0.026	0.095	0.041
R_cantleyi@348713	0.005	0.064	0.005
R_cantleyi@348712	0.029	0.017	0.021
R_cantleyi@348686	0.018	0.039	0.054
R_cantleyi@348681	0.054	0.095	0.006
R_cantleyi@348670	0.003	0.064	0.012
R_cantleyi@348669	0.024	0.063	0.017
R_cantleyi@348668	0.008	0.052	0.016
R_cantleyi@348667	0.028	0.039	0.009
R_cantleyi@348659	0.016	0.049	0.007
R_cantleyi@348657	0.017	0.095	0.03
R_cantleyi@348629	0.017	0.091	0.005
R_cantleyi@348625	0.012	0.035	0.026
R_cantleyi@348614	0.031	0.041	0.013
R_cantleyi@348612	0.013	0.021	0.012
R_cantleyi@348604	0.013	0.057	0.013
R_cantleyi@348595	0.016	0.016	0.016
R_cantleyi@348593	0.012	0.015	0.027
R_cantleyi@348588	0.013	0.036	0.011
R_cantleyi@348574	0.035	0.076	0.009
R_cantleyi@348566	0.008	0.127	0.011
R_cantleyi@348549	0.021	0.058	0.019
R_cantleyi@348540	0.041	0.132	0.012
R_cantleyi@348527	0.023	0.094	0.004
R_cantleyi@348523	0.028	0.04	0.111
R_cantleyi@348517	0.026	0.037	0.017
R_cantleyi@348507	0.018	0.075	0.201
R_cantleyi@348497	0.006	0.049	0.041
R_cantleyi@348496	0.011	0.11	0.018
R_cantleyi@348495	0.012	0.002	0.015
R_cantleyi@348482	0.005	0.022	0.008
R_cantleyi@348451	0.036	0.05	0.016
R_cantleyi@348447	0.015	0.041	0.007
R_cantleyi@348442	0.033	0.033	0.015
R_cantleyi@348435	0.008	0.051	0.034
R_cantleyi@348432	0.032	0.003	0.029
R_cantleyi@348423	0.006	0.041	0.04
R_cantleyi@348405	0.005	0.069	0.02
R_cantleyi@348387	0.028	0.039	0.008
R_cantleyi@348384	0.011	0.044	0.009
R_cantleyi@348378	0.004	0.07	0.009
R_cantleyi@348371	0.017	0.046	0.019
R_cantleyi@348356	0.017	0.044	0.02
R_cantleyi@348352	0.015	0.059	0.008
R_cantleyi@348340	0.023	0.168	0.041
R_cantleyi@348338	0.015	0.016	0.003
R_cantleyi@348335	0.036	0.066	0.023
R_cantleyi@348333	0.011	0.056	0.056
R_cantleyi@348307	0.026	0.064	0.049
R_cantleyi@348300	0.01	0.036	0.009
R_cantleyi@348290	0.011	0.028	0.004
R_cantleyi@348286	0.017	0.029	0.006
R_cantleyi@348284	0.021	0.08	0.014
R_cantleyi@348217	0.009	0.047	0.005
R_cantleyi@348201	0.013	0.083	0.013
R_cantleyi@348198	0.027	0.074	0.004
R_cantleyi@348195	0.013	0.05	0.014
R_cantleyi@348167	0.014	0.074	0.003
R_cantleyi@348141	0.022	0.055	0.002
R_cantleyi@348139	0.038	0.064	0.007
R_cantleyi@348128	0.033	0.04	0.01
R_cantleyi@348122	0.002	0.112	0.025
R_cantleyi@348116	0.009	0.047	0.006
R_cantleyi@348113	0.03	0.022	0.004
R_cantleyi@348107	0.021	0.066	0.002
R_cantleyi@348080	0.01	0.06	0.016
R_cantleyi@348077	0.049	0.043	0.009
R_cantleyi@348073	0.024	0.071	0.005
R_cantleyi@348061	0.008	0.016	0.051
R_cantleyi@348042	0.017	0.037	0.006
R_cantleyi@348027	0.031	0.006	0.013
R_cantleyi@347981	0.028	0.056	0.028
R_cantleyi@347957	0.014	0.082	0.024
R_cantleyi@347953	0.021	0.042	0.008
R_cantleyi@347946	0.022	0.018	0.012
R_cantleyi@347931	0.009	0.053	0.026
R_cantleyi@347913	0.042	0.159	0.006
R_cantleyi@347893	0.016	0.113	0.004
R_cantleyi@347878	0.007	0.037	0.005
R_cantleyi@347875	0.096	0.07	0.009
R_cantleyi@347866	0.015	0.046	0.002
R_cantleyi@347852	0.03	0.08	0.025
R_cantleyi@347851	0.023	0.082	0.01
R_cantleyi@347840	0.002	0.06	0.013
R_cantleyi@347806	0.004	0.026	0.01
R_cantleyi@347801	0.02	0.1	0.007
R_cantleyi@347757	0.003	0.118	0.013
R_cantleyi@347736	0.012	0.03	0.007
R_cantleyi@347731	0.011	0.055	0.016
R_cantleyi@347723	0.009	0.035	0.005
R_cantleyi@347703	0.004	0.038	0.013
R_cantleyi@347679	0.014	0.071	0.003
R_cantleyi@347655	0.039	0.064	0.016
R_cantleyi@347626	0.009	0.035	0.019
R_cantleyi@347605	0.048	0.029	0.007
R_cantleyi@347602	0.015	0.06	0.004
R_cantleyi@347590	0.016	0.078	0.011
R_cantleyi@347573	0.05	0.038	0.018
R_cantleyi@347560	0.001	0.056	0.003
R_cantleyi@347557	0.028	0.052	0.008
R_cantleyi@347549	0.027	0.095	0.002
R_cantleyi@347524	0.024	0.067	0.002
R_cantleyi@347504	0.016	0.047	0.013
R_cantleyi@347501	0.03	0.025	0.035
R_cantleyi@347482	0.008	0.094	0.014
R_cantleyi@347468	0.011	0.044	0.017
R_cantleyi@347466	0.011	0.033	0.004
R_cantleyi@347457	0.015	0.041	0.015
R_cantleyi@347430	0.014	0.068	0.001
R_cantleyi@347395	0.011	0.134	0.017
R_cantleyi@347388	0.01	0.083	0.014
R_cantleyi@347361	0.014	0.079	0.021
R_cantleyi@347360	0.034	0.036	0.036
R_cantleyi@347357	0.006	0.096	0.007
R_cantleyi@347333	0.013	0.069	0.023
R_cantleyi@347328	0.016	0.042	0.013
R_cantleyi@347318	0.03	0.084	0.012
R_cantleyi@347306	0.003	0.066	0.007
R_cantleyi@347295	0.023	0.076	0.02
R_cantleyi@347281	0.044	0.036	0.004
R_cantleyi@347279	0.01	0.066	0.004
R_cantleyi@347278	0.015	0.034	0.006
R_cantleyi@347274	0.063	0.075	0.005
R_cantleyi@347270	0.005	0.03	0.011
R_cantleyi@347268	0.012	0.099	0.028
R_cantleyi@347261	0.021	0.044	0.018
R_cantleyi@347258	0.019	0.125	0.002
R_cantleyi@347213	0.051	0.123	0.013
R_cantleyi@347170	0.026	0.067	0.017
R_cantleyi@347150	0.011	0.106	0.056
R_cantleyi@347138	0.007	0.034	0.011
R_cantleyi@347132	0.042	0.029	0.004
R_cantleyi@347129	0.02	0.098	0.013
R_cantleyi@347108	0.013	0.052	0.051
R_cantleyi@347099	0.016	0.056	0.014
R_cantleyi@347032	0.013	0.08	0.029
R_cantleyi@347014	0.006	0.04	0.019
R_cantleyi@347011	0.017	0.021	0.021
R_cantleyi@347003	0.01	0.052	0.043
R_cantleyi@347001	0.012	0.059	0.014
R_cantleyi@346996	0.031	0.065	0.009
R_cantleyi@346995	0.015	0.072	0.028
R_cantleyi@346993	0.012	0.085	0.006
R_cantleyi@346958	0.018	0.026	0.012
R_cantleyi@346951	0.005	0.036	0.012
R_cantleyi@346950	0.075	0.065	0.002
R_cantleyi@346930	0.018	0.125	0.02
R_cantleyi@346903	0.046	0.07	0.014
R_cantleyi@346902	0.012	0.038	0.043
R_cantleyi@346894	0.029	0.04	0.007
R_cantleyi@346888	0.014	0.032	0.002
R_cantleyi@346886	0.007	0.12	0.03
R_cantleyi@346880	0.001	0.032	0.013
R_cantleyi@346875	0.024	0.022	0.008
R_cantleyi@346852	0.017	0.075	0.002
R_cantleyi@346848	0.002	0.108	0.018
R_cantleyi@346807	0.004	0.122	0.013
R_cantleyi@346788	0.033	0.014	0.008
R_cantleyi@346776	0.008	0.013	0.01
R_cantleyi@346759	0.007	0.028	0.007
R_cantleyi@346744	0.02	0.082	0.029
R_cantleyi@346740	0.014	0.037	0.017
R_cantleyi@346655	0.014	0.038	0.054
R_cantleyi@346651	0.08	0.058	0.005
R_cantleyi@346639	0.039	0.149	0.005
R_cantleyi@346630	0.031	0.065	0.007
R_cantleyi@346626	0.021	0.039	0.016
R_cantleyi@346625	0.003	0.023	0.02
R_cantleyi@346624	0.024	0.07	0.012
R_cantleyi@346619	0.023	0.081	0.011
R_cantleyi@346615	0.016	0.033	0.017
R_cantleyi@346567	0.01	0.043	0.01
R_cantleyi@346565	0.021	0.025	0.021
R_cantleyi@346553	0.084	0.2	0.017
R_cantleyi@346547	0.021	0.053	0.011
R_cantleyi@346534	0.057	0.159	0.006
R_cantleyi@346503	0.019	0.104	0.019
R_cantleyi@346499	0.012	0.087	0.017
R_cantleyi@346498	0.008	0.02	0.029
R_cantleyi@346493	0.012	0.085	0.008
R_cantleyi@346460	0.018	0.049	0.003
R_cantleyi@346445	0.037	0.17	0.032
R_cantleyi@346439	0.027	0.03	0.003
R_cantleyi@346434	0.042	0.105	0.016
R_cantleyi@346395	0.055	0.023	0.01
R_cantleyi@346394	0.003	0.042	0.006
R_cantleyi@346385	0.006	0.091	0.017
R_cantleyi@346379	0.018	0.058	0.016
R_cantleyi@346376	0.002	0.121	0.011
R_cantleyi@346340	0.018	0.064	0.011
R_cantleyi@346325	0.038	0.079	0.002
R_cantleyi@346292	0.002	0.104	0.011
R_cantleyi@346290	0.023	0.117	0.005
R_cantleyi@346261	0.011	0.004	0.027
R_cantleyi@346255	0.027	0.102	0.013
R_cantleyi@346254	0.071	0.047	0.022
R_cantleyi@346243	0.038	0.08	0.029
R_cantleyi@346237	0.038	0.052	0.007
R_cantleyi@346232	0.032	0.098	0.022
R_cantleyi@346218	0.036	0.299	0.025
R_cantleyi@346202	0.031	0.081	0.016
R_cantleyi@346196	0.021	0.203	0.007
R_cantleyi@346174	0.027	0.051	0.011
R_cantleyi@346158	0.042	0.227	0.03
R_cantleyi@346149	0.039	0.155	0.005
R_cantleyi@346130	0.006	0.056	0.003
R_cantleyi@346111	0.008	0.09	0.034
R_cantleyi@346110	0.029	0.084	0.017
R_cantleyi@346108	0.014	0.011	0.018
R_cantleyi@346099	0.014	0.048	0.002
R_cantleyi@346095	0.003	0.066	0.009
R_cantleyi@346087	0.038	0.052	0.002
R_cantleyi@346075	0.02	0.061	0.014
R_cantleyi@346068	0.018	0.052	0.016
R_cantleyi@346067	0.002	0.079	0.01
R_cantleyi@346041	0.025	0.059	0.034
R_cantleyi@346035	0.003	0.017	0.01
R_cantleyi@346032	0.001	0.035	0.014
R_cantleyi@346027	0.029	0.102	0.011
R_cantleyi@346021	0.023	0.18	0.018
R_cantleyi@346005	0.024	0.059	0.013
R_cantleyi@345951	0.003	0.043	0.029
R_cantleyi@345949	0.01	0.014	0.014
R_cantleyi@345944	0.029	0.025	0.032
R_cantleyi@345940	0.017	0.043	0.007
R_cantleyi@345936	0.041	0.19	0.028
R_cantleyi@345935	0.007	0.044	0.001
R_cantleyi@345912	0.044	0.069	0.007
R_cantleyi@345908	0.037	0.073	0.025
R_cantleyi@345896	0.026	0.109	0.021
R_cantleyi@345875	0.012	0.202	0.051
R_cantleyi@345867	0.002	0.057	0.002
R_cantleyi@345856	0.015	0.019	0.007
R_cantleyi@345848	0.014	0.044	0.003
R_cantleyi@345820	0.013	0.104	0.015
R_cantleyi@345804	0.024	0.025	0.016
R_cantleyi@345802	0.022	0.069	0.006
R_cantleyi@345789	0.015	0.049	0.004
R_cantleyi@345777	0.006	0.048	0.012
R_cantleyi@345763	0.029	0.07	0.009
R_cantleyi@345754	0.037	0.037	0.01
R_cantleyi@345709	0.041	0.252	0.014
R_cantleyi@345708	0.017	0.061	0.009
R_cantleyi@345702	0.016	0.051	0.009
R_cantleyi@345699	0.029	0.065	0.013
R_cantleyi@345697	0.008	0.065	0.011
R_cantleyi@345678	0.013	0.078	0.005
R_cantleyi@345664	0.026	0.072	0.033
R_cantleyi@345659	0.023	0.017	0.023
R_cantleyi@345641	0.039	0.155	0.054
R_cantleyi@345631	0.029	0.042	0.01
R_cantleyi@345611	0.029	0.035	0.035
R_cantleyi@345598	0.015	0.195	0.019
R_cantleyi@345588	0.016	0.021	0.036
R_cantleyi@345576	0.009	0.133	0.019
R_cantleyi@345565	0.01	0.028	0.008
R_cantleyi@345562	0.023	0.075	0.028
R_cantleyi@345546	0.01	0.039	0.007
R_cantleyi@345543	0.013	0.122	0.019
R_cantleyi@345498	0.009	0.09	0.012
R_cantleyi@345496	0.003	0.066	0.017
R_cantleyi@345488	0.007	0.085	0.021
R_cantleyi@345471	0.009	0.169	0.028
R_cantleyi@345463	0.022	0.037	0.007
R_cantleyi@345461	0.038	0.061	0.01
R_cantleyi@345411	0.027	0.114	0.006
R_cantleyi@345363	0.06	0.216	0.003
R_cantleyi@345353	0.005	0.026	0.041
R_cantleyi@345346	0.021	0.046	0.017
R_cantleyi@345334	0.02	0.039	0.006
R_cantleyi@345333	0.015	0.045	0.016
R_cantleyi@345315	0.024	0.054	0.04
R_cantleyi@345299	0.019	0.05	0.01
R_cantleyi@345293	0.011	0.127	0.024
R_cantleyi@345269	0.033	0.072	0.024
R_cantleyi@345261	0.025	0.086	0.039
R_cantleyi@345220	0.007	0.052	0.017
R_cantleyi@345190	0.021	0.031	0.025
R_cantleyi@345182	0.005	0.107	0.004
R_cantleyi@345169	0.034	0.087	0.016
R_cantleyi@345165	0.01	0.033	0.016
R_cantleyi@345144	0.006	0.024	0.008
R_cantleyi@345143	0.034	0.102	0.03
R_cantleyi@345131	0.016	0.125	0.005
R_cantleyi@345112	0.008	0.077	0.01
R_cantleyi@345110	0.02	0.059	0.038
R_cantleyi@345106	0.029	0.096	0.006
R_cantleyi@345102	0.011	0.065	0.022
R_cantleyi@345088	0.019	0.027	0.004
R_cantleyi@345075	0.02	0.111	0.044
R_cantleyi@345071	0.005	0.022	0.021
R_cantleyi@345058	0.003	0.035	0.027
R_cantleyi@345041	0.037	0.046	0.024
R_cantleyi@345037	0.029	0.053	0.019
R_cantleyi@345035	0.006	0.058	0.033
R_cantleyi@345017	0.015	0.057	0.049
R_cantleyi@345006	0.02	0.004	0.004
R_cantleyi@344995	0.011	0.054	0.001
R_cantleyi@344983	0.036	0.145	0.048
R_cantleyi@344953	0.024	0.107	0.004
R_cantleyi@344940	0.012	0.055	0.002
R_cantleyi@344913	0.037	0.111	0.037
R_cantleyi@344869	0.025	0.048	0.021
R_cantleyi@344846	0.04	0.102	0.016
R_cantleyi@344842	0.012	0.047	0.012
R_cantleyi@344805	0.001	0.124	0.009
R_cantleyi@344799	0.001	0.061	0.008
R_cantleyi@344794	0.006	0.059	0.036
R_cantleyi@344793	0.017	0.078	0.029
R_cantleyi@344774	0.011	0.064	0.02
R_cantleyi@344760	0.015	0.114	0.017
R_cantleyi@344758	0.051	0.035	0.001
R_cantleyi@344751	0.058	0.106	0.04
R_cantleyi@344749	0.064	0.132	0.051
R_cantleyi@344729	0.024	0.057	0.036
R_cantleyi@344701	0.024	0.076	0.016
R_cantleyi@344694	0.015	0.065	0.008
R_cantleyi@344690	0.021	0.005	0.016
R_cantleyi@344682	0.009	0.048	0.046
R_cantleyi@344667	0.011	0.096	0.002
R_cantleyi@344656	0.021	0.103	0.01
R_cantleyi@344651	0.006	0.074	0.017
R_cantleyi@344638	0.006	0.031	0.003
R_cantleyi@344631	0.017	0.027	0.021
R_cantleyi@344624	0.045	0.022	0.036
R_cantleyi@344615	0.021	0.1	0.004
R_cantleyi@344591	0.047	0.031	0.008
R_cantleyi@344584	0.014	0.048	0.007
R_cantleyi@344582	0.024	0.026	0.012
R_cantleyi@344579	0.051	0.047	0.004
R_cantleyi@344571	0.02	0.28	0.021
R_cantleyi@344569	0.003	0.044	0.015
R_cantleyi@344545	0.024	0.076	0.033
R_cantleyi@344534	0.005	0.043	0.003
R_cantleyi@344516	0.019	0.163	0.015
R_cantleyi@344509	0.003	0.095	0.01
R_cantleyi@344485	0.035	0.078	0.023
R_cantleyi@344478	0.017	0.071	0.009
R_cantleyi@344474	0.06	0.074	0.041
R_cantleyi@344458	0.02	0.14	0.018
R_cantleyi@344452	0.043	0.107	0.007
R_cantleyi@344440	0.044	0.084	0.001
R_cantleyi@344397	0.02	0.034	0.014
R_cantleyi@344367	0.023	0.038	0.003
R_cantleyi@344360	0.041	0.092	0.013
R_cantleyi@344341	0.034	0.1	0.015
R_cantleyi@344330	0.011	0.074	0.013
R_cantleyi@344328	0.026	0.042	0.031
R_cantleyi@344321	0.018	0.071	0.007
R_cantleyi@344319	0.008	0.017	0.005
R_cantleyi@344303	0.026	0.067	0.026
R_cantleyi@344265	0.038	0.22	0.002
R_cantleyi@344264	0.009	0.063	0.015
R_cantleyi@344252	0.023	0.041	0.018
R_cantleyi@344251	0.042	0.036	0.003
R_cantleyi@344250	0.02	0.066	0.04
R_cantleyi@344235	0.005	0.085	0.02
R_cantleyi@344228	0.007	0.149	0.022
R_cantleyi@344220	0.008	0.033	0.008
R_cantleyi@344217	0.01	0.029	0.024
R_cantleyi@344154	0.004	0.03	0.011
R_cantleyi@344142	0.01	0.033	0.019
R_cantleyi@344137	0.008	0.036	0.013
R_cantleyi@344119	0.014	0.148	0.03
R_cantleyi@344100	0.025	0.133	0.014
R_cantleyi@344087	0.001	0.051	0.003
R_cantleyi@344077	0.007	0.171	0.039
R_cantleyi@344064	0.013	0.084	0.03
R_cantleyi@344057	0.025	0.049	0.015
R_cantleyi@344027	0.007	0.012	0.016
R_cantleyi@344003	0.05	0.026	0.041
R_cantleyi@344002	0.011	0.079	0.079
R_cantleyi@343987	0.071	0.298	0.095
R_cantleyi@343978	0.064	0.291	0.007
R_cantleyi@343944	0.006	0.06	0.014
R_cantleyi@343932	0.023	0.07	0.004
R_cantleyi@343931	0.014	0.052	0.025
R_cantleyi@343924	0.029	0.113	0.015
R_cantleyi@343918	0.013	0.051	0.005
R_cantleyi@343904	0.014	0.074	0.034
R_cantleyi@343901	0.012	0.045	0.004
R_cantleyi@343898	0.062	0.097	0.004
R_cantleyi@343878	0.013	0.036	0.01
R_cantleyi@343868	0.044	0.082	0.016
R_cantleyi@343854	0.004	0.114	0.019
R_cantleyi@343843	0.015	0.054	0.037
R_cantleyi@343817	0.007	0.043	0.007
R_cantleyi@343805	0.028	0.071	0.005
R_cantleyi@343801	0.014	0.036	0.009
R_cantleyi@343795	0.016	0.059	0.016
R_cantleyi@343794	0.01	0.046	0.025
R_cantleyi@343784	0.088	0.099	0.039
R_cantleyi@343772	0.012	0.076	0.002
R_cantleyi@343753	0.006	0.013	0.032
R_cantleyi@343752	0.015	0.069	0.015
R_cantleyi@343751	0.012	0.066	0.005
R_cantleyi@343740	0.067	0.136	0.005
R_cantleyi@343725	0.017	0.077	0.03
R_cantleyi@343694	0.004	0.074	0.027
R_cantleyi@343689	0.021	0.154	0.031
R_cantleyi@343663	0.006	0.095	0.012
R_cantleyi@343660	0.01	0.135	0.018
R_cantleyi@343648	0.03	0.181	0.026
R_cantleyi@343627	0.021	0.073	0.013
R_cantleyi@343620	0.053	0.056	0.003
R_cantleyi@343565	0.01	0.032	0.01
R_cantleyi@343563	0.021	0.057	0.033
R_cantleyi@343545	0.016	0.044	0.003
R_cantleyi@343500	0.041	0.034	0.013
R_cantleyi@343444	0.017	0.053	0.002
R_cantleyi@343423	0.01	0.024	0.014
R_cantleyi@343422	0.02	0.036	0.016
R_cantleyi@343417	0.006	0.024	0.01
R_cantleyi@343387	0.038	0.078	0.002
R_cantleyi@343385	0.013	0.092	0.004
R_cantleyi@343380	0.011	0.047	0.009
R_cantleyi@343373	0.014	0.052	0.01
R_cantleyi@343365	0.014	0.039	0.087
R_cantleyi@343358	0.031	0.031	0.065
R_cantleyi@343354	0.007	0.06	0.028
R_cantleyi@343350	0.007	0.05	0.018
R_cantleyi@343342	0.025	0.11	0.002
R_cantleyi@343305	0.006	0.123	0.077
R_cantleyi@343291	0.03	0.077	0.003
R_cantleyi@343289	0.019	0.06	0.053
R_cantleyi@343270	0.013	0.068	0.004
R_cantleyi@343258	0.024	0.035	0.008
R_cantleyi@343247	0.007	0.048	0.009
R_cantleyi@343234	0.024	0.027	0.021
R_cantleyi@343219	0.026	0.056	0.009
R_cantleyi@343200	0.006	0.165	0.009
R_cantleyi@343175	0.007	0.145	0.015
R_cantleyi@343172	0.003	0.052	0.005
R_cantleyi@343154	0.021	0.054	0.021
R_cantleyi@343136	0.015	0.099	0.015
R_cantleyi@343123	0.01	0.077	0.003
R_cantleyi@343100	0.016	0.032	0.001
R_cantleyi@343096	0.014	0.282	0.029
R_cantleyi@343093	0.006	0.031	0.004
R_cantleyi@343067	0.03	0.216	0.003
R_cantleyi@343021	0.007	0.093	0.009
R_cantleyi@343015	0.009	0.064	0.004
R_cantleyi@343004	0.016	0.093	0.013
R_cantleyi@342987	0.005	0.103	0.014
R_cantleyi@342986	0.055	0.067	0.006
R_cantleyi@342983	0.019	0.022	0.013
R_cantleyi@342975	0.01	0.069	0.005
R_cantleyi@342965	0.031	0.093	0.015
R_cantleyi@342961	0.013	0.036	0.01
R_cantleyi@342944	0.024	0.049	0.017
R_cantleyi@342927	0.013	0.072	0.012
R_cantleyi@342906	0.024	0.123	0.021
R_cantleyi@342895	0.032	0.141	0.014
R_cantleyi@342839	0.004	0.038	0.009
R_cantleyi@342799	0.009	0.036	0.016
R_cantleyi@342798	0.009	0.017	0.009
R_cantleyi@342796	0.085	0.157	0.02
R_cantleyi@342775	0.012	0.11	0.003
R_cantleyi@342735	0.024	0.101	0.004
R_cantleyi@342733	0.009	0.08	0.002
R_cantleyi@342732	0.014	0.161	0.011
R_cantleyi@342725	0.017	0.085	0.014
R_cantleyi@342718	0.007	0.058	0.003
R_cantleyi@342699	0.012	0.094	0.058
R_cantleyi@342678	0.015	0.093	0.02
R_cantleyi@342657	0.014	0.047	0.001
R_cantleyi@342643	0.016	0.142	0.038
R_cantleyi@342616	0.035	0.228	0.001
R_cantleyi@342602	0.008	0.099	0.002
R_cantleyi@342585	0.018	0.021	0.01
R_cantleyi@342578	0.02	0.056	0.006
R_cantleyi@342570	0.031	0.106	0.008
R_cantleyi@342552	0.033	0.104	0.003
R_cantleyi@342547	0.034	0.131	0.001
R_cantleyi@342543	0.004	0.085	0.017
R_cantleyi@342516	0.036	0.05	0.006
R_cantleyi@342507	0.013	0.058	0.01
R_cantleyi@342497	0.009	0.063	0.024
R_cantleyi@342492	0.03	0.178	0.006
R_cantleyi@342462	0.021	0.06	0.026
R_cantleyi@342419	0.03	0.126	0.015
R_cantleyi@342417	0.012	0.06	0.002
R_cantleyi@342387	0.002	0.055	0.064
R_cantleyi@342357	0.016	0.076	0.147
R_cantleyi@342354	0.033	0.087	0.014
R_cantleyi@342343	0.016	0.03	0.009
R_cantleyi@342320	0.003	0.09	0.002
R_cantleyi@342314	0.004	0.025	0.001
R_cantleyi@342290	0.041	0.025	0.007
R_cantleyi@342269	0.006	0.065	0.015
R_cantleyi@342256	0.012	0.123	0.002
R_cantleyi@342221	0.016	0.044	0.005
R_cantleyi@342215	0.014	0.026	0.003
R_cantleyi@342191	0.02	0.029	0.003
R_cantleyi@342189	0.012	0.103	0.01
R_cantleyi@342157	0.046	0.22	0.01
R_cantleyi@342136	0.018	0.094	0.008
R_cantleyi@342092	0.019	0.036	0.004
R_cantleyi@342073	0.004	0.088	0.031
R_cantleyi@342055	0.019	0.05	0.007
R_cantleyi@342030	0.024	0.132	0.045
R_cantleyi@342025	0.029	0.061	0.011
R_cantleyi@342012	0.016	0.102	0.032
R_cantleyi@342005	0.026	0.139	0.035
R_cantleyi@341989	0.022	0.096	0.013
R_cantleyi@341920	0.017	0.072	0.008
R_cantleyi@341881	0.019	0.054	0.319
R_cantleyi@341852	0.016	0.024	0.02
R_cantleyi@341847	0.01	0.066	0.015
R_cantleyi@341839	0.026	0.162	0.008
R_cantleyi@341831	0.012	0.03	0.02
R_cantleyi@341826	0.002	0.049	0.007
R_cantleyi@341794	0.011	0.124	0.031
R_cantleyi@341790	0.024	0.092	0.025
R_cantleyi@341781	0.01	0.102	0.045
R_cantleyi@341761	0.009	0.053	0.002
R_cantleyi@341752	0.071	0.084	0.008
R_cantleyi@341728	0.033	0.036	0.002
R_cantleyi@341686	0.033	0.227	0.002
R_cantleyi@341667	0.005	0.103	0.001
R_cantleyi@341664	0.056	0.122	0.015
R_cantleyi@341632	0.027	0.06	0.022
R_cantleyi@341630	0.021	0.147	0.069
R_cantleyi@341589	0.019	0.052	0.021
R_cantleyi@341560	0.011	0.075	0.025
R_cantleyi@341558	0.021	0.124	0.02
R_cantleyi@341537	0.002	0.048	0.03
R_cantleyi@341527	0.056	0.069	0.016
R_cantleyi@341521	0.022	0.208	0.013
R_cantleyi@341515	0.017	0.085	0.012
R_cantleyi@341504	0.043	0.093	0.006
R_cantleyi@341461	0.016	0.108	0.081
R_cantleyi@341452	0.015	0.039	0.001
R_cantleyi@341428	0.013	0.07	0.01
R_cantleyi@341424	0.007	0.052	0.015
R_cantleyi@341398	0.028	0.073	0.005
R_cantleyi@341385	0.01	0.043	0.032
R_cantleyi@341373	0.01	0.039	0.009
R_cantleyi@341369	0.012	0.094	0.007
R_cantleyi@341366	0.025	0.077	0.017
R_cantleyi@341358	0.021	0.049	0.032
R_cantleyi@341353	0.005	0.103	0.039
R_cantleyi@341334	0.031	0.057	0.011
R_cantleyi@341324	0.037	0.037	0.007
R_cantleyi@341280	0.014	0.07	0.005
R_cantleyi@341276	0.004	0.082	0.02
R_cantleyi@341262	0.004	0.016	0.008
R_cantleyi@341255	0.008	0.073	0.012
R_cantleyi@341222	0.019	0.06	0.006
R_cantleyi@341218	0.01	0.08	0.043
R_cantleyi@341202	0.005	0.031	0.012
R_cantleyi@341183	0.026	0.13	0.057
R_cantleyi@341158	0.028	0.038	0.06
R_cantleyi@341132	0.01	0.087	0.032
R_cantleyi@341107	0.038	0.203	0.023
R_cantleyi@341095	0.037	0.052	0.005
R_cantleyi@341060	0.019	0.056	0.008
R_cantleyi@341053	0.008	0.295	0.01
R_cantleyi@341033	0.014	0.046	0.05
R_cantleyi@341013	0.008	0.056	0.012
R_cantleyi@341008	0.009	0.128	0.013
R_cantleyi@341002	0.029	0.028	0.001
R_cantleyi@340953	0.018	0.092	0.013
R_cantleyi@340944	0.022	0.208	0.029
R_cantleyi@340938	0.039	0.059	0.008
R_cantleyi@340909	0.031	0.084	0.059
R_cantleyi@340900	0.033	0.11	0.007
R_cantleyi@340883	0.021	0.086	0.005
R_cantleyi@340842	0.025	0.093	0.021
R_cantleyi@340827	0.015	0.065	0.011
R_cantleyi@340799	0.009	0.086	0.015
R_cantleyi@340783	0.013	0.078	0.054
R_cantleyi@340752	0.01	0.058	0.002
R_cantleyi@340745	0.009	0.044	0.009
R_cantleyi@340741	0.012	0.088	0.018
R_cantleyi@340732	0.018	0.287	0.035
R_cantleyi@340722	0.016	0.05	0.035
R_cantleyi@340720	0.043	0.139	0.014
R_cantleyi@340711	0.009	0.056	0.015
R_cantleyi@340709	0.006	0.028	0.006
R_cantleyi@340643	0.005	0.082	0.018
R_cantleyi@340634	0.007	0.1	0.011
R_cantleyi@340618	0.015	0.092	0.023
R_cantleyi@340615	0.024	0.103	0.023
R_cantleyi@340602	0.019	0.202	0.015
R_cantleyi@340562	0.012	0.118	0.032
R_cantleyi@340545	0.02	0.15	0.057
R_cantleyi@340533	0.009	0.059	0.003
R_cantleyi@340513	0.036	0.127	0.003
R_cantleyi@340505	0.025	0.028	0.019
R_cantleyi@340499	0.012	0.135	0.035
R_cantleyi@340489	0.032	0.103	0.004
R_cantleyi@340467	0.035	0.112	0.012
R_cantleyi@340463	0.017	0.028	0.001
R_cantleyi@340437	0.025	0.191	0.033
R_cantleyi@340433	0.01	0.085	0.008
R_cantleyi@340427	0.002	0.033	0.017
R_cantleyi@340409	0.024	0.109	0.008
R_cantleyi@340408	0.032	0.03	0.002
R_cantleyi@340393	0.042	0.065	0.014
R_cantleyi@340391	0.007	0.054	0.003
R_cantleyi@340386	0.031	0.07	0.001
R_cantleyi@340375	0.016	0.096	0.016
R_cantleyi@340360	0.019	0.055	0.015
R_cantleyi@340285	0.019	0.135	0.017
R_cantleyi@340270	0.046	0.069	0.016
R_cantleyi@340260	0.013	0.042	0.018
R_cantleyi@340235	0.009	0.097	0.011
R_cantleyi@340191	0.024	0.055	0.013
R_cantleyi@340189	0.009	0.058	0.035
R_cantleyi@340175	0.026	0.281	0.013
R_cantleyi@340171	0.006	0.051	0.005
R_cantleyi@340168	0.025	0.058	0.006
R_cantleyi@340126	0.023	0.044	0.007
R_cantleyi@340107	0.012	0.135	0.022
R_cantleyi@340094	0.014	0.037	0.026
R_cantleyi@340086	0.026	0.045	0.022
R_cantleyi@340080	0.036	0.061	0.001
R_cantleyi@340073	0.026	0.02	0.013
R_cantleyi@340048	0.011	0.094	0.013
R_cantleyi@340014	0.052	0.107	0.039
R_cantleyi@339982	0.03	0.048	0.014
R_cantleyi@339968	0.006	0.107	0.009
R_cantleyi@339963	0.006	0.087	0.036
R_cantleyi@339945	0.029	0.07	0.028
R_cantleyi@339931	0.005	0.075	0.001
R_cantleyi@339917	0.026	0.095	0.048
R_cantleyi@339908	0.026	0.06	0.005
R_cantleyi@339888	0.015	0.049	0.01
R_cantleyi@339865	0.008	0.074	0.029
R_cantleyi@339851	0.007	0.035	0.045
R_cantleyi@339778	0.012	0.069	0.039
R_cantleyi@339767	0.008	0.091	0.03
R_cantleyi@339691	0.017	0.136	0.061
R_cantleyi@339685	0.003	0.077	0.012
R_cantleyi@339681	0.021	0.033	0.035
R_cantleyi@339675	0.011	0.061	0.028
R_cantleyi@339651	0.027	0.131	0.032
R_cantleyi@339619	0.025	0.065	0.002
R_cantleyi@339589	0.028	0.081	0.033
R_cantleyi@339574	0.027	0.06	0.017
R_cantleyi@339561	0.013	0.018	0.002
R_cantleyi@339548	0.014	0.123	0.028
R_cantleyi@339532	0.022	0.029	0.014
R_cantleyi@339522	0.029	0.083	0.001
R_cantleyi@339509	0.007	0.04	0.001
R_cantleyi@339508	0.034	0.032	0.004
R_cantleyi@339495	0.007	0.156	0.011
R_cantleyi@339478	0.014	0.057	0.013
R_cantleyi@339471	0.046	0.154	0.035
R_cantleyi@339446	0.024	0.046	0.002
R_cantleyi@339414	0.02	0.103	0.026
R_cantleyi@339379	0.03	0.053	0.021
R_cantleyi@339370	0.016	0.093	0.034
R_cantleyi@339363	0.015	0.086	0.019
R_cantleyi@339306	0.014	0.093	0.013
R_cantleyi@339293	0.008	0.04	0.004
R_cantleyi@339229	0.014	0.167	0.01
R_cantleyi@339205	0.083	0.148	0.185
R_cantleyi@339198	0.008	0.123	0.006
R_cantleyi@339130	0.021	0.103	0.006
R_cantleyi@339122	0.053	0.075	0.028
R_cantleyi@339112	0.02	0.046	0.01
R_cantleyi@339030	0.009	0.128	0.02
R_cantleyi@339021	0.019	0.1	0.001
R_cantleyi@338983	0.003	0.019	0.002
R_cantleyi@338980	0.026	0.053	0.008
R_cantleyi@338945	0.065	0.068	0.031
R_cantleyi@338944	0.018	0.061	0.001
R_cantleyi@338869	0.018	0.064	0.333
R_cantleyi@338866	0.012	0.187	0.003
R_cantleyi@338864	0.054	0.085	0.012
R_cantleyi@338830	0.037	0.101	0.012
R_cantleyi@338764	0.049	0.069	0.02
R_cantleyi@338729	0.013	0.167	0.013
R_cantleyi@338709	0.071	0.09	0.199
R_cantleyi@338699	0.015	0.062	0.013
R_cantleyi@338679	0.008	0.079	0.013
R_cantleyi@338676	0.087	0.062	0.038
R_cantleyi@338659	0.031	0.1	0.017
R_cantleyi@338657	0.014	0.111	0.023
R_cantleyi@338625	0.081	0.079	0.01
R_cantleyi@338597	0.021	0.033	0.021
R_cantleyi@338582	0.009	0.162	0.055
R_cantleyi@338579	0.009	0.039	0.011
R_cantleyi@338571	0.009	0.049	0.012
R_cantleyi@338565	0.015	0.134	0.041
R_cantleyi@338542	0.012	0.034	0.012
R_cantleyi@338537	0.007	0.124	0.062
R_cantleyi@338516	0.026	0.04	0.028
R_cantleyi@338513	0.021	0.049	0.01
R_cantleyi@338496	0.035	0.087	0.013
R_cantleyi@338494	0.012	0.182	0.004
R_cantleyi@338492	0.02	0.06	0.002
R_cantleyi@338433	0.025	0.166	0.021
R_cantleyi@338399	0.017	0.071	0.007
R_cantleyi@338387	0.024	0.04	0.013
R_cantleyi@338380	0.015	0.11	0.012
R_cantleyi@338341	0.027	0.105	0.016
R_cantleyi@338331	0.017	0.039	0.001
R_cantleyi@338281	0.023	0.053	0.02
R_cantleyi@338279	0.018	0.016	0.018
R_cantleyi@338254	0.065	0.028	0.019
R_cantleyi@338245	0.009	0.099	0.043
R_cantleyi@338244	0.033	0.023	0.006
R_cantleyi@338240	0.061	0.048	0.007
R_cantleyi@338222	0.018	0.044	0.009
R_cantleyi@338219	0.008	0.051	0.006
R_cantleyi@338160	0.033	0.111	0.008
R_cantleyi@338117	0.013	0.04	0.007
R_cantleyi@338110	0.014	0.056	0.023
R_cantleyi@338100	0.007	0.019	0.005
R_cantleyi@338083	0.027	0.08	0.002
R_cantleyi@338065	0.014	0.065	0.014
R_cantleyi@338000	0.033	0.171	0.016
R_cantleyi@337969	0.015	0.022	0.007
R_cantleyi@337945	0.009	0.182	0.035
R_cantleyi@337929	0.021	0.027	0.003
R_cantleyi@337922	0.028	0.064	0.03
R_cantleyi@337921	0.009	0.071	0.026
R_cantleyi@337916	0.018	0.12	0.015
R_cantleyi@337882	0.013	0.165	0.021
R_cantleyi@337871	0.009	0.201	0.013
R_cantleyi@337858	0.061	0.105	0.009
R_cantleyi@337836	0.009	0.302	0.012
R_cantleyi@337826	0.007	0.165	0.012
R_cantleyi@337816	0.022	0.022	0.011
R_cantleyi@337792	0.011	0.13	0.013
R_cantleyi@337777	0.04	0.025	0.012
R_cantleyi@337751	0.038	0.167	0.023
R_cantleyi@337720	0.028	0.191	0.031
R_cantleyi@337718	0.042	0.114	0.024
R_cantleyi@337699	0.037	0.068	0.049
R_cantleyi@337693	0.02	0.122	0.013
R_cantleyi@337674	0.021	0.018	0.008
R_cantleyi@337667	0.022	0.039	0.007
R_cantleyi@337655	0.005	0.05	0.011
R_cantleyi@337629	0.024	0.122	0.065
R_cantleyi@337604	0.089	0.006	0.039
R_cantleyi@337585	0.054	0.047	0.039
R_cantleyi@337563	0.007	0.027	0.02
R_cantleyi@337550	0.033	0.056	0.122
R_cantleyi@337549	0.071	0.027	0.044
R_cantleyi@337525	0.029	0.054	0.016
R_cantleyi@337492	0.016	0.099	0.016
R_cantleyi@337482	0.034	0.093	0.035
R_cantleyi@337450	0.042	0.007	0.021
R_cantleyi@337431	0.021	0.094	0.04
R_cantleyi@337429	0.022	0.067	0.078
R_cantleyi@337418	0.007	0.091	0.015
R_cantleyi@337410	0.032	0.062	0.032
R_cantleyi@337390	0.007	0.048	0.044
R_cantleyi@337366	0.027	0.036	0.009
R_cantleyi@337360	0.037	0.033	0.016
R_cantleyi@337352	0.017	0.106	0.011
R_cantleyi@337325	0.04	0.03	0.02
R_cantleyi@337305	0.022	0.042	0.006
R_cantleyi@337212	0.024	0.074	0.01
R_cantleyi@337203	0.012	0.074	0.025
R_cantleyi@337201	0.038	0.04	0.006
R_cantleyi@337185	0.039	0.133	0.009
R_cantleyi@337158	0.044	0.129	0.028
R_cantleyi@337133	0.019	0.064	0.026
R_cantleyi@337071	0.02	0.146	0.018
R_cantleyi@337046	0.026	0.171	0.022
R_cantleyi@337006	0.043	0.019	0.006
R_cantleyi@336997	0.034	0.07	0.062
R_cantleyi@336995	0.058	0.054	0.004
R_cantleyi@336971	0.032	0.133	0.009
R_cantleyi@336944	0.021	0.067	0.01
R_cantleyi@336900	0.004	0.067	0.017
R_cantleyi@336892	0.005	0.052	0.007
R_cantleyi@336887	0.016	0.081	0.024
R_cantleyi@336885	0.017	0.08	0.012
R_cantleyi@336869	0.008	0.071	0.04
R_cantleyi@336796	0.005	0.038	0.016
R_cantleyi@336747	0.045	0.038	0.085
R_cantleyi@336723	0.038	0.051	0.038
R_cantleyi@336716	0.025	0.061	0.02
R_cantleyi@336685	0.011	0.018	0.043
R_cantleyi@336683	0.007	0.045	0.016
R_cantleyi@336679	0.04	0.051	0.003
R_cantleyi@336677	0.013	0.058	0.005
R_cantleyi@336673	0.011	0.071	0.045
R_cantleyi@336645	0.028	0.115	0.002
R_cantleyi@336636	0.019	0.062	0.012
R_cantleyi@336609	0.014	0.007	0.014
R_cantleyi@336578	0.065	0.089	0.02
R_cantleyi@336573	0.038	0.095	0.086
R_cantleyi@336570	0.046	0.035	0.074
R_cantleyi@336537	0.008	0.095	0.024
R_cantleyi@336521	0.02	0.209	0.037
R_cantleyi@336502	0.009	0.005	0.032
R_cantleyi@336475	0.033	0.07	0.013
R_cantleyi@336437	0.012	0.069	0.023
R_cantleyi@336427	0.011	0.05	0.061
R_cantleyi@336426	0.027	0.038	0.005
R_cantleyi@336422	0.018	0.189	0.009
R_cantleyi@336421	0.049	0.097	0.021
R_cantleyi@336416	0.026	0.077	0.034
R_cantleyi@336396	0.005	0.01	0.033
R_cantleyi@336383	0.018	0.111	0.054
R_cantleyi@336379	0.011	0.08	0.02
R_cantleyi@336323	0.023	0.052	0.009
R_cantleyi@336320	0.051	0.142	0.039
R_cantleyi@336301	0.037	0.011	0.009
R_cantleyi@336293	0.028	0.081	0.007
R_cantleyi@336280	0.013	0.025	0.023
R_cantleyi@336257	0.007	0.039	0.02
R_cantleyi@336239	0.008	0.08	0.015
R_cantleyi@336224	0.063	0.151	0.019
R_cantleyi@336201	0.014	0.014	0.074
R_cantleyi@336160	0.043	0.091	0.01
R_cantleyi@336137	0.031	0.071	0.02
R_cantleyi@336118	0.026	0.034	0.026
R_cantleyi@336092	0.007	0.054	0.042
R_cantleyi@336088	0.041	0.064	0.082
R_cantleyi@336085	0.004	0.039	0.004
R_cantleyi@336084	0.02	0.007	0.026
R_cantleyi@336036	0.023	0.054	0.003
R_cantleyi@336000	0.015	0.02	0.031
R_cantleyi@335996	0.019	0.089	0.023
R_cantleyi@335993	0.049	0.029	0.039
R_cantleyi@335966	0.006	0.064	0.047
R_cantleyi@335953	0.031	0.017	0.014
R_cantleyi@335946	0.061	0.091	0.061
R_cantleyi@335924	0.016	0.033	0.016
R_cantleyi@335912	0.028	0.164	0.018
R_cantleyi@335899	0.006	0.119	0.021
R_cantleyi@335886	0.005	0.019	0.005
R_cantleyi@335877	0.026	0.02	0.052
R_cantleyi@335850	0.013	0.013	0.019
R_cantleyi@335847	0.015	0.052	0.037
R_cantleyi@335835	0.025	0.045	0.012
R_cantleyi@335811	0.008	0.014	0.033
R_cantleyi@335798	0.015	0.048	0.028
R_cantleyi@335787	0.038	0.076	0.009
R_cantleyi@335781	0.023	0.104	0.004
R_cantleyi@335734	0.006	0.048	0.042
R_cantleyi@335727	0.011	0.073	0.008
R_cantleyi@335720	0.021	0.055	0.008
R_cantleyi@335706	0.015	0.222	0.002
R_cantleyi@335698	0.008	0.026	0.002
R_cantleyi@335674	0.013	0.06	0.043
R_cantleyi@335668	0.073	0.011	0.023
R_cantleyi@335599	0.032	0.051	0.019
R_cantleyi@335586	0.008	0.149	0.002
R_cantleyi@335569	0.026	0.039	0.017
R_cantleyi@335565	0.023	0.049	0.004
R_cantleyi@335528	0.016	0.063	0.014
R_cantleyi@335524	0.018	0.018	0.018
R_cantleyi@335516	0.011	0.052	0.022
R_cantleyi@335495	0.062	0.2	0.063
R_cantleyi@335485	0.012	0.044	0.012
R_cantleyi@335461	0.061	0.056	0.091
R_cantleyi@335450	0.004	0.029	0.004
R_cantleyi@335441	0.013	0.09	0.013
R_cantleyi@335427	0.042	0.049	0.056
R_cantleyi@335418	0.013	0.145	0.018
R_cantleyi@335399	0.03	0.091	0.008
R_cantleyi@335396	0.008	0.061	0.031
R_cantleyi@335387	0.042	0.054	0.011
R_cantleyi@335381	0.01	0.024	0.033
R_cantleyi@335346	0.009	0.028	0.011
R_cantleyi@335342	0.022	0.026	0.026
R_cantleyi@335255	0.032	0.056	0.014
R_cantleyi@335252	0.026	0.062	0.013
R_cantleyi@335250	0.035	0.038	0.014
R_cantleyi@335220	0.005	0.033	0.003
R_cantleyi@335203	0.007	0.043	0.022
R_cantleyi@335202	0.03	0.081	0.01
R_cantleyi@335194	0.02	0.081	0.007
R_cantleyi@335179	0.017	0.042	0.008
R_cantleyi@335178	0.023	0.041	0.023
R_cantleyi@335176	0.012	0.012	0.088
R_cantleyi@335171	0.008	0.05	0.027
R_cantleyi@335161	0.017	0.108	0.004
R_cantleyi@335152	0.021	0.034	0.009
R_cantleyi@335097	0.031	0.166	0.007
R_cantleyi@335067	0.023	0.116	0.049
R_cantleyi@335063	0.043	0.014	0.21
R_cantleyi@335061	0.006	0.055	0.002
R_cantleyi@335058	0.002	0.185	0.003
R_cantleyi@335043	0.038	0.098	0.038
R_cantleyi@335017	0.025	0.015	0.017
R_cantleyi@334968	0.018	0.043	0.02
R_cantleyi@334967	0.026	0.026	0.009
R_cantleyi@334949	0.008	0.029	0.005
R_cantleyi@334936	0.016	0.016	0.016
R_cantleyi@334935	0.01	0.02	0.008
R_cantleyi@334921	0.04	0.016	0.02
R_cantleyi@334869	0.006	0.049	0.006
R_cantleyi@334857	0.007	0.014	0.004
R_cantleyi@334834	0.013	0.119	0.052
R_cantleyi@334791	0.06	0.098	0.007
R_cantleyi@334756	0.017	0.113	0.007
R_cantleyi@334726	0.034	0.063	0.013
R_cantleyi@334682	0.046	0.012	0.001
R_cantleyi@334679	0.018	0.057	0.008
R_cantleyi@334676	0.009	0.066	0.005
R_cantleyi@334672	0.018	0.053	0.018
R_cantleyi@334638	0.023	0.078	0.028
R_cantleyi@334633	0.019	0.015	0.012
R_cantleyi@334626	0.027	0.066	0.019
R_cantleyi@334615	0.012	0.045	0.005
R_cantleyi@334602	0.025	0.167	0.019
R_cantleyi@334573	0.033	0.047	0.041
R_cantleyi@334546	0.024	0.016	0.024
R_cantleyi@334528	0.044	0.044	0.035
R_cantleyi@334523	0.01	0.036	0.014
R_cantleyi@334512	0.016	0.055	0.016
R_cantleyi@334505	0.013	0.067	0.062
R_cantleyi@334452	0.012	0.033	0.006
R_cantleyi@334434	0.011	0.037	0.003
R_cantleyi@334413	0.026	0.026	0.037
R_cantleyi@334405	0.039	0.01	0.059
R_cantleyi@334397	0.004	0.069	0.004
R_cantleyi@334389	0.017	0.053	0.02
R_cantleyi@334382	0.041	0.049	0.049
R_cantleyi@334380	0.019	0.04	0.003
R_cantleyi@334348	0.021	0.11	0.015
R_cantleyi@334309	0.018	0.091	0.019
R_cantleyi@334302	0.017	0.008	0.006
R_cantleyi@334290	0.015	0.128	0.044
R_cantleyi@334270	0.044	0.025	0.056
R_cantleyi@334249	0.052	0.081	0.015
R_cantleyi@334216	0.022	0.079	0.004
R_cantleyi@334184	0.015	0.031	0.025
R_cantleyi@334124	0.01	0.078	0.003
R_cantleyi@334101	0.007	0.052	0.001
R_cantleyi@334080	0.028	0.098	0.008
R_cantleyi@334079	0.028	0.034	0.011
R_cantleyi@334055	0.028	0.056	0.009
R_cantleyi@334038	0.02	0.153	0.004
R_cantleyi@334021	0.009	0.154	0.018
R_cantleyi@334009	0.036	0.094	0.036
R_cantleyi@333966	0.01	0.047	0.019
R_cantleyi@333948	0.021	0.031	0.008
R_cantleyi@333902	0.003	0.014	0.017
R_cantleyi@333875	0.023	0.04	0.003
R_cantleyi@333869	0.02	0.028	0.023
R_cantleyi@333809	0.017	0.042	0.017
R_cantleyi@333792	0.008	0.053	0.042
R_cantleyi@333781	0.046	0.043	0.043
R_cantleyi@333779	0.021	0.087	0.002
R_cantleyi@333766	0.036	0.049	0.006
R_cantleyi@333762	0.044	0.01	0.006
R_cantleyi@333740	0.027	0.014	0.027
R_cantleyi@333737	0.032	0.156	0.017
R_cantleyi@333724	0.018	0.012	0.003
R_cantleyi@333720	0.017	0.074	0.013
R_cantleyi@333718	0.029	0.01	0.014
R_cantleyi@333689	0.044	0.081	0.022
R_cantleyi@333658	0.062	0.042	0.028
R_cantleyi@333625	0.021	0.08	0.008
R_cantleyi@333607	0.07	0.158	0.004
R_cantleyi@333606	0.007	0.056	0.006
R_cantleyi@333588	0.027	0.087	0.041
R_cantleyi@333561	0.049	0.014	0.007
R_cantleyi@333539	0.006	0.02	0.003
R_cantleyi@333533	0.019	0.03	0.01
R_cantleyi@333519	0.053	0.061	0.085
R_cantleyi@333513	0.02	0.134	0.015
R_cantleyi@333492	0.014	0.078	0.004
R_cantleyi@333464	0.009	0.027	0.036
R_cantleyi@333438	0.077	0.11	0.007
R_cantleyi@333425	0.01	0.037	0.017
R_cantleyi@333419	0.023	0.013	0.007
R_cantleyi@333406	0.006	0.075	0.052
R_cantleyi@333394	0.009	0.178	0.103
R_cantleyi@333390	0.044	0.033	0.014
R_cantleyi@333387	0.02	0.061	0.014
R_cantleyi@333356	0.007	0.035	0.011
R_cantleyi@333330	0.014	0.15	0.058
R_cantleyi@333324	0.008	0.062	0.012
R_cantleyi@333322	0.008	0.07	0.054
R_cantleyi@333317	0.023	0.049	0.018
R_cantleyi@333306	0.004	0.027	0.011
R_cantleyi@333298	0.031	0.084	0.004
R_cantleyi@333285	0.009	0.038	0.009
R_cantleyi@333253	0.005	0.014	0.035
R_cantleyi@333249	0.016	0.09	0.001
R_cantleyi@333220	0.036	0.069	0.002
R_cantleyi@333206	0.021	0.03	0.002
The Illumina genomic DNA reads from R. cantleyi, R. tuan-mudae, and S. himalayana were mapped onto the 38 mitochondrial genes, 14 genes of plastid origin, and 1,305 nuclear genes from R. cantleyi and R. tuan-mudae. Illumina reads that mapped onto each gene were then summed and further normalized to reads per base pair.
HGT: horizontally transferred gene, VGT: vertically transferrd gene
References
1. Wurdack KJ, Davis CC (2009) Malpighiales phylogenetics: Gaining ground on one of the most recalcitrant clades in the angiosperm tree of life. Am J Bot 96: 1551-1570.
2. Xi Z, Bradley RK, Wurdack KJ, Wong KM, Sugumaran M, et al. (2012) Horizontal transfer of expressed genes in a parasitic flowering plant. BMC Genomics 13: 227.
